# Supplementary material for: Immune surveillance on the insect body surface recognizes a pathogen-derived fungal protease to activate defenses
Source: Nat Commun. 2026 May 9;17:6268. doi: 10.1038/s41467-026-72836-4 (PMC13376424; doi:10.1038/s41467-026-72836-4)
Supplement: Supplementary file 4 — Supplementary Data 2 [file 41467_2026_72836_MOESM4_ESM.xlsx]

## Sheet: Sheet1
Supplementary Data 3. Plasmids and oligonucleotides used in this study.
Name	Description	Source
Plasmids
pCold-MBP-TEV-MacSP28	For expression of MacSP28 in Escherichia coli	This study
pCold-MBP-TEV-ManSP28	For expression of ManSP28 in Escherichia coli	This study
pET28a-PhoA-ScFv-GFP	For expression of ScFv-GFP in Escherichia coli	This study
pET28a-PhoA-IML1-12×GCN4	For expression of IML1-12×GCN4 in Escherichia coli	This study
pCold-GFP-IML1	For expression of GFP-IML1 in Escherichia coli	This study
pET28a-IML1	For expression of IML1 in Escherichia coli	This study
pET32a-AgIML1	For expression of IML1 antigen in Escherichia coli	This study
pET32a-AgAfSP28	For expression of AfSP28 antigen in Escherichia coli	This study
Oligonucleotides (5’-3’)
QRT-locust-Defensin-F	ATTAGATTCCGCATTGTACG	This study
QRT-locust-Defensin-R	AGTGGCAGATAGTTCCTT	This study
QRT-locust-IML1-F	GGTGCTACTGCTACTGA	This study
QRT-locust-IML1-R	AGGTTGATGGAGGTGTC	This study
QRT-locust-Actin-F	CGAAACCTTTAATACCCCAG	This study
QRT-locust-Actin-R	CCATCACCAGAATCCAACAC	This study
QRT-Fungi-MacSP28-F	CCGATACCACCGTTGA	This study
QRT-Fungi-MacSP28-R	GGCGATTCACATCTTCC	This study
QRT-Fungi-ManSP28-F	AGCAGTCGCATTATTAGC	This study
QRT-Fungi-ManSP28-R	GTTACACAGCAGCCAAT	This study
QRT-Fungi-gpdh-F	GACTGCCCGCATTGAGAAG	This study
QRT-Fungi-gpdh-R	AGATGGAGGAGTGGGTGTTG	This study
dsRNA-Template-IML1-F	GCATACTAATACGACTCACTATAGGGAGTCGACGGTCGTCCCGTGGGGAACATACCG	This study
dsRNA-Template-IML1-R	GCATACTAATACGACTCACTATAGGGCCGCGTTGGCGCAGTCCACGTCGTTCGACCC	This study
OE-Fungi-ManSP28-F	TACACACACGCAAATCTAGACGCATCAACCGGGTTCACCT	This study
OE-Fungi-ManSP28-R	TGCTCACCATACTAGTTTATTTGTCATCATCGTCTTTATAATACCCTTGTAATACTCAT	This study
OE-Fungi-MacSP28-F	ATACACACACGCAAATCTAGACTCCGTGCCAGCCAGGAAC	This study
OE-Fungi-MacSP28-R	GCTCACCATACTAGTTTATTTGTCATCATCGTCTTTATAATCCAGCCTCTTCTTGTAGA	This study
KO-Fungi-MacSP28-L-F	ACGACGGCCAGTGCCAAGCTGAGTGTCTGCGCATGTACGG	This study
KO-Fungi-MacSP28-L-R	CGTCGACCTGCAGGCATGCATGCTTAATATGTCTGGTAGA	This study
KO-Fungi-MacSP28-R-F	GTATTACGGTACCGAGCTCGTCGATGTGAAATTTGAGTCT	This study
KO-Fungi-MacSP28-R-R	CTATGACATGATTACGAATTCTGGTCTGCGGAACCGACGA	This study
KO-Fungi-ManSP28-L-F	ACGACGGCCAGTGCCAAGCTCATTGCACTGCACAATGTTG	This study
KO-Fungi-ManSP28-L-R	CGTCGACCTGCAGGCATGCACGCGGAGGCCAAGACACGCC	This study
KO-Fungi-ManSP28-R-F	GTATTACGGTACCGAGCTCGTGTTTTGGGTATTACCTCGA	This study
KO-Fungi-ManSP28-R-R	CTATGACATGATTACGAATTCTGCGGGAGATTCGGCGCG	This study
KI-M. anisopliae-L-F	TTGCTATATGGCATGGCGAA	This study
KI-M. anisopliae-L-R	TGCTTAATATGTCTGGTAGAC	This study
KI-M. anisopliae-R-F	TCGATGTGAAATTTGAGTC	This study
KI-M. anisopliae-R-R	AGGACATATGGAGCAAGATA	This study
KI-M. anisopliae-AfSP28-F	GTCTACCAGACATATTAAGCAATGCAGTTCCTCCCACCC	This study
KI-M. anisopliae-AfSP28-R	ACCTGCAGGCATGCATTATTTGTCATCATCGTCTTTATAATCCTATTTGTAGTATTCAG	This study
KI-M. anisopliae-BbSP28-F	GTCTACCAGACATATTAAGCAATGCGTCGATTCATCCTG	This study
KI-M. anisopliae-BbSP28-R	ACCTGCAGGCATGCATTATTTGTCATCATCGTCTTTATAATCTTAAAATCCAGGGTGGG	This study
pCold-MBP-TEV-ManSP28-F	AAAACCTGTATTTTCAGTCCCGCATCAACCGGGTTCACCT	This study
pCold-MBP-TEV-ManSP28-R	AGGTCGACAAGCTTGAATTCTCACTTGTAATACTCATCCACCC	This study
pCold-MBP-TEV-MacSP28-F	AAAACCTGTATTTTCAGTCCCTCCGTGCCAGCCAGGAACT	This study
pCold-MBP-TEV-MacSP28-R	AGGTCGACAAGCTTGAATTCTTACAGCCTCTTCTTGTAGAA	This study
pET28a-PhoA-ScFv-GFP-F	TCACTCCCGTGACAAAAGCCATGGGCCCCGACATCGTGAT	This study
pET28a-PhoA-ScFv-GFP-R	TGGTGGTGGTGGTGCTCGAGTTTGTAGAGCTCATCCATGC	This study
pET28a-PhoA-IML1-12×GCN4-F	TCACTCCCGTGACAAAAGCCCACCTCACCTCCGTGGACCT	This study
pET28a-PhoA-IML1-12×GCN4-R	TGGTGGTGGTGGTGCTCGAGCTTTTTTAAGCGTGCCAC	This study
pET28a-PhoA-IML1-F	TCACTCCCGTGACAAAAGCCCACCTCACCTCCGTGGACCT	This study
pET28a-PhoA-IML1-R	TGGTGGTGGTGGTGCTCGAGGGGCAGGATCTCGCAGAT	This study
pCold-GFP-IML1-F	GCATGGACGAGCTGTACAAGGCGGGAGCGCACCTCACCTCCGTGGACC	This study
pCold-GFP-IML1-F	GACTGCAGGTCGACAAGCTTTTATTGGGCAGGATCTCGCAGAT	This study
pET32a-AgIML1-F	ACAAGGCCATGGCTGATATCAGCATTAACCTGCATTGCGTGCGCGGCCAG	This study
pET32a-AgIML1-R	TGGTGGTGGTGGTGCTCGAGCAGTTTAATCAGCGCAAAGCCCGGAAT	This study
pET32a-AgAfSP28-F	ACGACAAGGCCATGGCTGATATGGCGCCAAATTGCTCGCGGGACGTATCACTTGTG	This study
pET32a-AgAfSP28-R	GTGGTGGTGGTGGTGCTCGAGCGTTAAAGCCTTTTGAAGCCCAACGCCTTCGGGGC	This study
FISH-Probe-IML1	GTATGTTCCCCACGGGACGACCGTCGACTCCCACGAAGACGCCCTCGCTGGCCTG	This study
