# Supplementary material for: Immune surveillance on the insect body surface recognizes a pathogen-derived fungal protease to activate defenses
Source: Nat Commun. 2026 May 9;17:6268. doi: 10.1038/s41467-026-72836-4 (PMC13376424; doi:10.1038/s41467-026-72836-4)
Supplement: Supplementary file 5 — Supplementary Data 3 [file 41467_2026_72836_MOESM5_ESM.xlsx]

## Sheet: Fungal SP28
Pathogen	Spp.	Phylum	Class	Accessions
Insects	Beauveria bassiana	Ascomycota	Sordariomycetes	PMB72270.1
Insects	Cordyceps fumosorosea	Ascomycota	Sordariomycetes	XP_018706472.1
Insects	Cordyceps javanica	Ascomycota	Sordariomycetes	TQV92948.1
Insects	Lecanicillium saksenae	Ascomycota	Sordariomycetes	KAJ3483596.1
Insects	Metarhizium acridum	Ascomycota	Sordariomycetes	EVM0002421
Insects	Metarhizium anisopliae	Ascomycota	Sordariomycetes	EVM0008168
Insects	Metarhizium robertsii	Ascomycota	Sordariomycetes	XP_007816501.1
Insects	Purpureocillium lilacinum	Ascomycota	Sordariomycetes	XP_018177684.2
Mammals	Aspergillus fumigatus	Ascomycota	Eurotiomycetes	KAH3009316.1
Mammals	Exophiala dermatitidis	Ascomycota	Eurotiomycetes	KAL2393543.1
Mammals	Histoplasma capsulatum	Ascomycota	Eurotiomycetes	EER41856.1
Mammals	Cryptococcus gattii	Basidiomycota	Tremellomycetes	KJE00888.1
Mammals	Cryptococcus neoformans	Basidiomycota	Tremellomycetes	UOH81749.1
Non-	Aspergillus flavus	Ascomycota	Eurotiomycetes	XP_041143912.1
Non-	Cladophialophora chaetospira	Ascomycota	Eurotiomycetes	KAJ9617213.1
Non-	Penicillium chrysogenum	Ascomycota	Eurotiomycetes	KAJ5275760.1
Non-	Penicillium oxalicum	Ascomycota	Eurotiomycetes	XP_049972090.1
Non-	Funneliformis mosseae	Mucoromycota	Glomeromycetes	CAG8623227.1
Non-	Epichloe festucae	Ascomycota	Sordariomycetes	QPH10778.1
Non-	Trichoderma arundinaceum	Ascomycota	Sordariomycetes	RFU74516.1
Non-	Trichoderma gamsii	Ascomycota	Sordariomycetes	XP_018657464.1
Non-	Trichoderma harzianum	Ascomycota	Sordariomycetes	KKO98844.1
Non-	Trichoderma reesei	Ascomycota	Sordariomycetes	XP_006969479.1
Non-	Trichoderma virens	Ascomycota	Sordariomycetes	UKZ56055.1
Plants	Alternaria alternata	Ascomycota	Dothideomycetes	XP_018391216.1
Plants	Alternaria burnsii	Ascomycota	Dothideomycetes	CAI9627311.1
Plants	Alternaria gaisen	Ascomycota	Dothideomycetes	KAB2107546.1
Plants	Bipolaris sorokiniana	Ascomycota	Dothideomycetes	XP_007695346.1
Plants	Bipolaris victoriae	Ascomycota	Dothideomycetes	XP_014550167.1
Plants	Bipolaris zeicola	Ascomycota	Dothideomycetes	XP_007716383.1
Plants	Cercospora beticola	Ascomycota	Dothideomycetes	XP_023448451.1
Plants	Cercospora kikuchii	Ascomycota	Dothideomycetes	XP_044664428.1
Plants	Cercospora zeae-maydis	Ascomycota	Dothideomycetes	KAF2215786.1
Plants	Dothistroma septosporum	Ascomycota	Dothideomycetes	EME38167.1
Plants	Passalora fulva	Ascomycota	Dothideomycetes	XP_047761074.1
Plants	Pyrenophora teres	Ascomycota	Dothideomycetes	KAE8870651.1
Plants	Pyrenophora tritici-repentis	Ascomycota	Dothideomycetes	XP_001930453.1
Plants	Rosellinia necatrix	Ascomycota	Dothideomycetes	GAP85112.1
Plants	Venturia inaequalis	Ascomycota	Dothideomycetes	RDI83406.1
Plants	Zymoseptoria tritici	Ascomycota	Dothideomycetes	SMR49579.1
Plants	Penicillium expansum	Ascomycota	Eurotiomycetes	XP_016594170.1
Plants	Blumeria graminis	Ascomycota	Leotiomycetes	EPQ64563.1
Plants	Botrytis cinerea	Ascomycota	Leotiomycetes	XP_001551952.1
Plants	Botrytis elliptica	Ascomycota	Leotiomycetes	KAF7935655.1
Plants	Monilinia fructicola	Ascomycota	Leotiomycetes	KAG4030945.1
Plants	Sclerotinia sclerotiorum	Ascomycota	Leotiomycetes	XP_001595272.1
Plants	Claviceps purpurea	Ascomycota	Sordariomycetes	KAG6286231.1
Plants	Colletotrichum acutatum	Ascomycota	Sordariomycetes	XP_060360811.1
Plants	Colletotrichum gloeosporioides	Ascomycota	Sordariomycetes	XP_045262246.1
Plants	Colletotrichum graminicola	Ascomycota	Sordariomycetes	XP_008095511.1
Plants	Colletotrichum higginsianum	Ascomycota	Sordariomycetes	GJC98813.1
Plants	Colletotrichum orbiculare	Ascomycota	Sordariomycetes	TDZ15779.1
Plants	Colletotrichum trifolii	Ascomycota	Sordariomycetes	TDZ71625.1
Plants	Cryphonectria parasitica	Ascomycota	Sordariomycetes	XP_040774223.1
Plants	Fusarium culmorum	Ascomycota	Sordariomycetes	PTD04307.1
Plants	Fusarium fujikuroi	Ascomycota	Sordariomycetes	QGI75495.1
Plants	Fusarium oxysporum	Ascomycota	Sordariomycetes	EXA54183.1
Plants	Fusarium pseudograminearum	Ascomycota	Sordariomycetes	QPC78181.1
Plants	Fusarium solani	Ascomycota	Sordariomycetes	KAH7276084.1
Plants	Fusarium sporotrichioides	Ascomycota	Sordariomycetes	RGP71797.1
Plants	Fusarium verticillioides	Ascomycota	Sordariomycetes	XP_018756440.1
Plants	Grosmannia clavigera	Ascomycota	Sordariomycetes	XP_014170555.1
Plants	Magnaporthe oryzae	Ascomycota	Sordariomycetes	QBZ60835.1
Plants	Ustilaginoidea virens	Ascomycota	Sordariomycetes	XP_042993526.1
Plants	Verticillium dahliae	Ascomycota	Sordariomycetes	KAF3355670.1
Plants	Verticillium longisporum	Ascomycota	Sordariomycetes	CRK16889.1
Plants	Ustilago hordei	Basidiomycota	Ustilaginomycetes	XP_041409564.1

## Sheet: Host lectin
Spp.	Class	Accessions
Zalophus californianus	Animal	XP_027452908.1
Vicugna pacos	Animal	XP_006211677.1
Suricata suricatta	Animal	XP_029771509.1
Smutsia gigantea	Animal	KAK2502853.1
Odobenus rosmarus	Animal	XP_004403408.1
Neofelis nebulosa	Animal	XP_058552809.1
Myotis brandtii	Animal	EPQ11178.1
Mustela putorius	Animal	XP_004765356.1
Mirounga leonina	Animal	XP_034876178.1
Lontra canadensis	Animal	XP_032694687.1
Lemur catta	Animal	XP_045424177.1
Kogia breviceps	Animal	XP_066883573.1
Hyaena hyaena	Animal	XP_039096445.1
Gulo gulo	Animal	VCW74141.1
Felis catus	Animal	XP_003994161.3
Equus quagga	Animal	XP_046507926.1
Diceros bicornis	Animal	XP_058398611.1
Cervus elaphus	Animal	XP_043781739.1
Ailuropoda melanoleuca	Animal	EFB26942.1
Sus scrofa	Animal	XP_005671202.1
Homo sapiens	Animal	EAW80421.1
Locusta migratoria	Insects	QDF46758.1
Dalotia coriaria	Insects	XP_065170181.1
Cydia splendana	Insects	XP_063617171.1
Frankliniella occidentalis	Insects	XP_052128278.1
Schistocerca gregaria	Insects	XP_049853154.1
Leguminivora glycinivorella	Insects	XP_047987622.1
Neodiprion fabricii	Insects	XP_046411996.1
Cryptotermes secundus	Insects	XP_023724384.1
Drosophila takahashii	Insects	XP_044250869.2
Nilaparvata lugens	Insects	XP_039281011.1
Drosophila guanche	Insects	XP_034128488.1
Aphis gossypii	Insects	XP_027846176.1
Anoplophora glabripennis	Insects	XP_018578512.1
Bombyx mori	Insects	XP_004922068.1
Cotesia flavipes	Insects	UEP64337.1
Blattella germanica	Insects	PSN42391.1
Culex pipiens	Insects	KAL1377684.1
Loxostege sticticalis	Insects	KAL0842208.1
Mythimna separata	Insects	KAJ8722599.1
Ladona fulva	Insects	KAG8237277.1
Phyllotreta striolata	Insects	CAG9859690.1
Saccharum hybrid	Plants	AGT16631.1
Solanum lycopersicum	Plants	AKV93716.1
Arabidopsis thaliana	Plants	CAD5331331.1
Brassica rapa	Plants	CAG7892603.1
Ipomoea batatas	Plants	GMC59689.1
Solanum tuberosum	Plants	KAH0634649.1
Glycine max	Plants	KAL2562155.1
Zea mays	Plants	NP_001130397.1
Cucumis sativus	Plants	XP_004148108.1
Theobroma cacao	Plants	XP_007047726.2
Oryza sativa	Plants	XP_015622543.1
Nicotiana tabacum	Plants	XP_016468449.1
Triticum aestivum	Plants	XP_044354689.1
Hevea brasiliensis	Plants	XP_058006538.1
Daucus carota	Plants	XP_063938360.1
Musa acuminata	Plants	XP_064979796.1
