# Supplementary material for: Immune surveillance on the insect body surface recognizes a pathogen-derived fungal protease to activate defenses
Source: Nat Commun. 2026 May 9;17:6268. doi: 10.1038/s41467-026-72836-4 (PMC13376424; doi:10.1038/s41467-026-72836-4)
Supplement: Supplementary file 8 — Source Data [file 41467_2026_72836_MOESM8_ESM.xlsx]

## Sheet: Fig 1
	Fig 1a		CK	M. acridum	M. anisopliae	C. albicans	A. alternaria	A. flavus
		repeat-1	4.23	10.21	12.07	2.38	5.1	2.72
		repeat-2	4.42	11.22	12.41	1.71	4.59	3.23
		repeat-3	4.08	10.22	12.17	1.19	4.08	2.89
		Ave.	4.24	10.55	12.22	1.76	4.59	2.95
		S.E.M.	0.1	0.34	0.1	0.34	0.29	0.15
		P value		<0.0001	<0.0001	<0.0001	0.8787	0.0084
	Fig 1b		CK	M. acridum	M. anisopliae	C. albicans	A. alternaria	A. flavus
		repeat-1	0.91	3.24	2.57	1.38	1.31	2.11
		repeat-2	1.12	2.84	3.08	1.21	1.14	1.85
		repeat-3	1.01	3.81	3.28	2.05	1.94	1.49
		Ave.	1.01	3.3	2.98	1.55	1.46	1.82
		S.E.M.	0.06	0.28	0.21	0.26	0.24	0.18
		P value		<0.0001	0.0002	0.3423	0.4944	0.0832
	Fig 1c		CK	M. acridum	M. anisopliae	C. albicans	A. alternaria	A. flavus
		repeat-1	3.42894	2.57116	1.56354	3.88394	2.70422	5.50683
		repeat-2	4.64145	1.70897	3.9811	3.3353	3.82633	3.57284
		repeat-3	3.66335	2.15079	2.91175	3.35125	3.13619	4.17112
		repeat-4	4.20391	3.09161	1.5922	2.85933	2.50746	2.8354
		repeat-5	3.39202	3.30503	1.97542	3.92471	2.60584	2.95301
		Ave.	3.86593	2.56551	2.4048	3.47091	2.95601	3.80784
		S.E.M.	0.31255	0.379624	0.463364	0.197898	0.242604	0.487347
		P value		0.0494	0.0236	0.8775	0.24	0.9998
	Fig 1d		CK	M. acridum	M. anisopliae	C. albicans	A. alternaria	A. flavus
		repeat-1	5.83333	6.93548	18.1818	4.38636	5.5049	5.08223
		repeat-2	6.25	9.13333	16.129	4.01312	9.88231	5.68999
		repeat-3	7.89474	9.91539	9.90676	11.2691	7.69543	11.1748
		repeat-4	3.86667	12.9865	15.3015	9.01529	7.90584	8.93984
		repeat-5	4.6875	11.4191	13.5135	5.6801	3.77134	6.35489
		Ave.	5.70645	10.0779	14.6065	6.8728	6.95196	7.44835
		S.E.M.	0.690044	1.02596	1.39403	1.40891	1.05499	1.14011
		P value		0.0496	<0.0001	0.9223	0.9018	0.7248

## Sheet: Fig 2
	Fig 2a	lg	12.5	6.25	3.125	1.5625	0.78125	0.390625
		repeat-1	1.987	2.037	1.954	1.896	1.848	1.847
		repeat-2	2.001	1.994	1.943	1.872	1.85	1.823
		repeat-3	1.998	1.979	1.959	1.893	1.838	1.858
		Ave.	1.995	2.003	1.952	1.887	1.845	1.843
		S.E.M.	0.004	0.017	0.005	0.008	0.004	0.01
	Fig 2b	lg	50	25	12.5	6.25	3.125	1.5625
		repeat-1	1.885	1.873	1.845	1.768	1.761	1.744
		repeat-2	1.853	1.864	1.816	1.827	1.746	1.782
		repeat-3	1.862	1.809	1.859	1.796	1.752	1.756
		Ave.	1.867	1.849	1.84	1.797	1.753	1.761
		S.E.M.	0.01	0.02	0.013	0.017	0.004	0.011
	Fig 2c	lg	400	200	100	50	25	12.5
		repeat-1	1.873	1.871	1.868	1.836	1.824	1.825
		repeat-2	1.881	1.868	1.852	1.823	1.831	1.819
		repeat-3	1.882	1.872	1.862	1.838	1.832	1.823
		Ave.	1.879	1.87	1.861	1.832	1.829	1.822
		S.E.M.	0.003	0.001	0.005	0.005	0.003	0.002
	Fig 2g		M. acridum		A. flavus
		repeat-1	12.288		7.625
		repeat-2	11.222		6.141
		repeat-3	8.557		11.019
		repeat-4	16.405		8.97
		repeat-5	22.731		8.607
		Ave.	14.241		8.472
		S.E.M.	2.47		0.803
		P value			0.0571

## Sheet: Fig 4
Fig 4a								Fig 4b							Fig 4c
Fig 4d		CK	IML1ac0	IML1an0	IML1ac	IML1an		Fig 4g		CK	M. acridum	ΔMacSP28	OE-MacSP28	CP-MacSP28	Heated MAC	M. anisopliae	ΔManSP28	OE-ManSP28	CP-ManSP28	KI-BbSP28	KI-AfSP28
	repeat-1	4.68	4.45	4.76	6.52	7.83			repeat-1	4.65	7.05	5.12	8.23	7.12	4.88	9.45	5.96	9.82	8.57	7.33	6.08
	repeat-2	4.48	4.16	4.04	7.33	7.5			repeat-2	4.63	6.74	5.58	8.45	6.79	5.44	9.32	5.29	8.64	9.33	8.23	6.21
	repeat-3	4.29	3.44	5.52	5.88	5.81			repeat-3	4.92	7.59	6.02	8.57	7.47	5.26	9.04	6.26	9.36	7.28	8.59	7.26
	Ave.	4.48	4.02	4.77	6.58	7.05			Ave.	4.73	7.13	5.57	8.42	7.13	5.19	9.27	5.84	9.27	8.39	8.05	6.52
	S.E.M.	0.113	0.3	0.428	0.42	0.626			S.E.M.	0.09	0.25	0.26	0.1	0.2	0.17	0.12	0.29	0.34	0.6	0.37	0.37
	P value		0.9251	0.9859	0.0317	0.0093			P value		0.0004	0.7031	<0.0001	0.0006	0.9927	<0.0001	0.3336	<0.0001	<0.0001	<0.0001	0.0132
											0.0448					<0.0001
												<0.0001					<0.0001
Fig 4e		CK	IML1ac0	IML1an0	IML1ac	IML1an						0.9985					<0.0001
	repeat-1	1	1.26	2.49	2.71	4.98					>0.9999					0.5862
	repeat-2	0.8	1.41	1.67	2.81	3.35					0.158							0.2037
	repeat-3	1.13	1.8	1.09	3.19	2.18						0.0428				<0.0001
	Ave.	0.98	1.49	1.75	2.9	3.5
	S.E.M.	0.1	0.16	0.41	0.15	0.81
	P value		0.8013	0.5273	0.028	0.0056		Fig 4h		CK	M. acridum	ΔMacSP28	OE-MacSP28	CP-MacSP28	Heated MAC	M. anisopliae	ΔManSP28	OE-ManSP28	CP-ManSP28	KI-BbSP28	KI-AfSP28
									repeat-1	1.02	3.39	3.05	4.76	3.46	1.1	2.88	1.9	5.43	2.74	2.98	2.68
									repeat-2	0.78	2.79	1.92	3.72	2.88	1.07	3.97	2.9	4.26	3.71	3.7	2.21
Fig 4f		CK	IML1ac0	IML1an0	IML1ac	IML1an			repeat-3	1.17	4.07	2.27	3.96	3.86	1.92	2.39	2.55	4.17	2.11	3.98	3.25
Hemocytes	repeat-1	139.572	140.855	142.195	120.855	140.855			Ave.	0.99	3.42	2.41	4.15	3.4	1.36	3.08	2.45	4.62	2.85	3.55	2.71
	repeat-2	138.201	168.13	130.915	93.7818	125.278			S.E.M.	0.11	0.37	0.33	0.31	0.28	0.28	0.47	0.29	0.41	0.47	0.3	0.3
	repeat-3	169.277	136.555	132.301	125.278	124.644			P value		0.0017	0.1802	<0.0001	0.0019	0.9996	0.0092	0.1565	<0.0001	0.0272	0.0009	0.0517
	repeat-4	189.578	147.185	125.145	137.583	132.301					0.6337					0.9692
	repeat-5	152.785	132.101	162.255	132.017	92.2728						0.0495					0.0062
	Ave.	157.882	144.965	138.562	121.903	123.07						0.5725					0.9992
	S.E.M.	9.7033	6.3033	6.5278	7.5876	8.2381					>0.9999					>0.9999
	P value		0.5967	0.2647	0.0131	0.0166					0.9202							0.5507
												0.6553						0.0425
Fig 4f		CK	IML1ac0	IML1an0	IML1ac	IML1an
Phagocytic cells	repeat-1	6.3265	5.7444	5.1752	6.6463	6.5308		Fig 4i		CK	M. acridum	ΔMacSP28	OE-MacSP28	CP-MacSP28	Heated MAC	M. anisopliae	ΔManSP28	OE-ManSP28	CP-ManSP28	KI-BbSP28	KI-AfSP28
	repeat-2	6.4231	8.4524	7.0437	6.9599	7.6018		Hemocytes	repeat-1	128.279	87.6107	121.517	72.9813	82.5421	117.965	114.235	182.053	100.529	112.135	148.285	162.951
	repeat-3	5.0896	6.9089	6.0078	6.5516	8.2821			repeat-2	174.868	118.741	141.183	102.992	115.365	160.879	142.485	160.592	130.583	157.254	132.97	147.745
	repeat-4	6.489	3.8122	3.2035	8.2466	7.3103			repeat-3	143.416	136.595	132.65	105.728	129.654	130.508	125.669	136.805	118.278	114.57	99.9152	106.293
	repeat-5	5.4658	5.2314	4.5641	7.1452	7.4569			repeat-4	158.445	64.7413	151.85	75.3653	58.6254	137.354	59.0027	175.387	109.283	89.1625	155.021	170.125
	Ave.	5.9588	6.0299	5.1989	7.1099	7.4364			repeat-5	165.827	109.906	138.643	86.1519	92.6849	151.711	120.353	149.187	101.713	131.764	137.34	147.122
	S.E.M.	0.2855	0.7835	0.6497	0.3035	0.281			Ave.	154.167	103.519	137.169	88.6437	95.7744	139.683	112.349	160.805	112.775	120.977	134.706	146.847
	P value		0.9999	0.6757	0.3374	0.1581			S.E.M.	8.2721	12.4966	4.9962	6.8029	12.4426	7.6	14.1405	8.292	5.6103	11.3221	9.5327	11.0606
									P value		0.0276	0.9838	0.0011	0.0055	0.9956	0.1341	>0.9999	0.1284	0.4273	0.9567	>0.9999
											0.4065					0.0421
												0.0416					0.04
												>0.9999					0.1821
											>0.9999					>0.9999
											0.9945						0.7621
												0.1434					0.9968
								Fig 4i		CK	M. acridum	ΔMacSP28	OE-MacSP28	CP-MacSP28	Heated MAC	M. anisopliae	ΔManSP28	OE-ManSP28	CP-ManSP28	KI-BbSP28	KI-AfSP28
								Phagocytic cells	repeat-1	5.7001	6.1755	5.3507	9.2676	6.0514	5.6358	8.8825	5.2331	8.0267	7.9541	7.3178	4.3378
									repeat-2	5.7934	8.6673	6.8302	7.5424	8.3245	6.8843	7.8581	6.9034	7.2266	7.8152	7.1118	6.2485
									repeat-3	4.8299	7.6925	5.9946	7.4833	7.1053	5.5727	8.4205	4.193	9.2148	8.2206	7.8917	5.4026
									repeat-4	5.922	8.274	6.4582	7.1254	8.0366	6.1327	6.5296	7.1008	8.7522	6.2453	5.9954	7.592
									repeat-5	5.2412	6.9783	7.0831	8.616	6.5945	6.6421	7.1227	5.5347	7.0713	7.1013	7.0303	5.7837
									Ave.	5.4973	7.5575	6.3434	8.0069	7.2225	6.1735	7.7627	5.793	8.0583	7.4673	7.0694	5.8729
									S.E.M.	0.2025	0.4477	0.3086	0.4017	0.4276	0.2624	0.4258	0.5424	0.4175	0.3573	0.3078	0.533
									P value		0.0278	0.9331	0.0027	0.1226	0.9865	0.0099	>0.9999	0.002	0.0426	0.2171	>0.9999
											0.5886					0.0427
												0.1557					0.0099
												>0.9999					0.1495
											>0.9999					>0.9999
											0.9996						0.514
												0.9148					>0.9999

## Sheet: Fig 5
	Fig 5a		M. anisopliae	KO-ManSP28	OE-ManSP28	CP-ManSP28	KI-BbSP28	KI-AfSP28			Fig 5e		M. anisopliae	KO-ManSP28
		repeat-1	4.22	3.65	4.81	4.41	4.27	3.82				repeat-1	4.48	3.56
		repeat-2	4.6	3.57	4.5	4.09	4.04	3.71				repeat-2	4.21	4.06
		repeat-3	4.33	3.49	4.62	4.13	4.12	3.74				repeat-3	4.17	3.63
		Ave.	4.38	3.57	4.64	4.21	4.14	3.75				Ave.	4.29	3.75
		S.E.M.	0.11	0.05	0.09	0.1	0.07	0.03				S.E.M.	0.1	0.16
		P value		0.0001	0.2703	0.6567	0.3433	0.0014				P value		0.0435
			0.2703
			0.0014
											Fig 5f		M. anisopliae	KO-ManSP28
												repeat-1	5.34	4.65
	Fig 5b		M. acridum	2% mannan	0.2% mannan	0.02% mannan						repeat-2	5.72	5.08
		repeat-1	5.44	5.37	5.26	5.12						repeat-3	5.46	4.79
		repeat-2	5.9	5.76	4.9	5.7						Ave.	5.51	4.84
		repeat-3	5.76	5.57	5.03	5.4						S.E.M.	0.11	0.13
		Ave.	5.7	5.57	5.06	5.41						P value		0.0169
		S.E.M.	0.14	0.11	0.11	0.17
		P value		0.89	0.0382	0.4475
											Fig 5g		M. anisopliae	0.2% mannan
												repeat-1	0.89	0.38
	Fig 5c		M. anisopliae	0.2% mannan								repeat-2	1.26	0.61
		repeat-1	4.11	3.73								repeat-3	1.12	0.45
		repeat-2	4.33	3.91								Ave.	1.09	0.48
		repeat-3	4.21	3.81								S.E.M.	0.11	0.07
		Ave.	4.22	3.82								P value		0.0088
		S.E.M.	0.06	0.05
		P value		0.0082
											Fig 5h		M. anisopliae	0.2% mannan
												repeat-1	1.12	0.18
	Fig 5d		B. bassiana	0.2% mannan								repeat-2	1.55	0.48
		repeat-1	6.15	5.58								repeat-3	1.29	0.39
		repeat-2	6.55	5.85								Ave.	1.32	0.35
		repeat-3	6.35	5.72								S.E.M.	0.13	0.09
		Ave.	6.35	5.72								P value		0.0032
		S.E.M.	0.12	0.08
		P value		0.0105
											Fig 5i		M. anisopliae	0.2% mannan
												repeat-1	1.32	0.14
												repeat-2	1.84	0.43
												repeat-3	1.79	0.27
												Ave.	1.65	0.28
												S.E.M.	0.17	0.08
												P value		0.0018
											Fig 5j		M. anisopliae	0.2% mannan
												repeat-1	1.62	0.13
												repeat-2	1.96	0.36
												repeat-3	2.12	0.21
												Ave.	1.9	0.23
												S.E.M.	0.14	0.07
												P value		0.0005

## Sheet: Supplementary Fig 2a
Supplementary Fig 2a

## Sheet: Supplementary Fig 3
Supplementary Fig 3a							Supplementary Fig 3c	Hemocytes	0 h	2 h	4 h	6 h	8 h	12 h	16 h
								repeat-1	1.02	7.26	12.47	0.75	0.27	1.19	3.16
								repeat-2	0.97	6.51	7.41	0.78	0.26	1.1	2.42
								repeat-3	1.24	7.97	6.08	1.66	0.29	0.94	2.51
								Ave.	1.08	7.25	8.65	1.06	0.27	1.08	2.7
								S.E.M.	0.08	0.42	1.94	0.3	0.01	0.07	0.23
								P value		0.0009	0.0001	>0.9999	0.9872	>0.9999	0.7447
								Fat body	0 h	2 h	4 h	6 h	8 h	12 h	16 h
								repeat-1	1.12	1.05	2.55	1.09	1.88	3.66	2.6
								repeat-2	1.03	0.96	4.5	1.46	1.78	4	4.59
								repeat-3	0.9	1.17	4.18	0.9	2.45	2.69	3.68
								Ave.	1.02	1.06	3.74	1.15	2.03	3.45	3.63
								S.E.M.	0.07	0.06	0.6	0.17	0.21	0.39	0.58
								P value		>0.9999	0.0017	>0.9999	0.4655	0.0046	0.0025
								Epidermal cell	0 h	2 h	4 h	6 h	8 h	12 h	16 h
Supplementary Fig 3b								repeat-1	0.89	0.65	2.11	0.79	1.24	0.19	1.2
								repeat-2	0.95	0.73	1.82	0.96	1.09	1.17	1.75
								repeat-3	1.25	1.54	4.28	0.86	1.44	0.68	1.81
								Ave.	1.03	0.98	2.74	0.87	1.26	0.68	1.59
								S.E.M.	0.11	0.29	0.77	0.05	0.1	0.28	0.19
								P value		>0.9999	0.0419	0.9999	0.9989	0.9889	0.9028
							Supplementary Fig 3d

## Sheet: Supplementary Fig 4a
	Hemocytes	0 h	2 h	4 h
	repeat-1	0.94	1.26	1.66
	repeat-2	1	1.57	1.72
	repeat-3	1.13	1.74	1.05
	Ave.	1.02	1.52	1.48
	S.E.M.	0.06	0.14	0.21
	P value		0.1483	0.1962
	Fat body	0 h	2 h	4 h
	repeat-1	1.03	1.25	1.51
	repeat-2	1.03	1.57	1.43
	repeat-3	0.96	1.08	1.28
	Ave.	1.01	1.3	1.41
	S.E.M.	0.02	0.14	0.07
	P value		0.1422	0.0509
	Epidermal cell	0 h	2 h	4 h
	repeat-1	0.79	0.85	1.14
	repeat-2	1.14	0.94	1.81
	repeat-3	1.25	1.25	2.28
	Ave.	1.06	1.01	1.74
	S.E.M.	0.14	0.12	0.33
	P value		0.9875	0.1477

## Sheet: Supplementary Fig 6
	Supplementary Fig 6a		CK	IF	Ab-IML1+IF	Ab-Mannan+IF
		repeat-1	1.72	2.1	1.6	1.63
		repeat-2	1.7	2.17	1.52	1.67
		repeat-3	1.73	2.03	1.62	1.57
		Ave.	1.72	2.1	1.57	1.62
		S.E.M.	0.01	0.04	0.03	0.03
		P value	<0.0001
				<0.0001
				<0.0001
	Supplementary Fig 6b		CK	IF	Ab-IML1+IF	Ab-Mannan+IF
		repeat-1	0.89	2.53	1.51	1.88
		repeat-2	1.02	2.79	0.81	1.61
		repeat-3	1.21	2.08	1.39	1.01
		Ave.	1.04	2.47	1.24	1.5
		S.E.M.	0.09	0.21	0.22	0.26
		P value	0.0048
				0.0114
				0.0395
	Supplementary Fig 6c		CK	IF	Ab-IML1+IF	Ab-Mannan+IF
		repeat-1	7.1265	3.62458	3.84587	4.29586
		repeat-2	5.1621	2.93655	7.17459	3.93652
		repeat-3	5.8731	3.64125	4.38562	6.62145
		repeat-4	6.21452	3.12548	5.23548	5.23652
		repeat-5	5.23655	2.85987	4.66589	6.01424
		Ave.	5.92256	3.23755	5.06149	5.22092
		S.E.M.	0.359587	0.167118	0.573867	0.504801
		P value	0.0022
				0.0385
				0.023
	Supplementary Fig 6d		CK	IF	Ab-IML1+IF	Ab-Mannan+IF
		repeat-1	6.4324	6.9854	5.9547	4.7203
		repeat-2	4.7581	7.2254	4.9736	6.5519
		repeat-3	4.3605	9.3333	6.2408	5.2548
		repeat-4	6.8681	7.4118	7.1081	7.1839
		repeat-5	5.6254	8.2546	6.0956	6.2548
		Ave.	5.6089	7.8421	6.0746	5.9931
		S.E.M.	0.4768	0.4297	0.3408	0.4452
		P value	0.0096
				0.0445
				0.0342
	Supplementary Fig 6e	Days	dsGFP+CK	dsIML1/Ab+CK	rIML1+CK	dsGFP+IF	dsIML1/Ab+IF	rIML1+IF
		0	37	37	37	48	48	45
		1	37	37	37	48	48	45
		2	36	36	36	47	47	44
		3	35	35	35	43	40	43
		4	34	34	34	39	32	42
		5	33	33	33	37	30	39
		6	32	32	32	21	19	28
		7	31	31	31	15	10	19
		8	30	30	30	14	7	14
		9	29	29	29	11	6	9
		10	28	28	28
	Supplementary Fig 6f		dsGFP+IF	dsIML1/Ab+IF	rIML1+IF
		repeat-1	5.57	5.38	6.26
		repeat-2	6.03	4.95	6.65
		repeat-3	5.89	4.86	6.31
		Ave.	5.83	5.06	6.41
		S.E.M.	0.14	0.16	0.12
		P value	0.0197
				0.0012
			0.0616
	Supplementary Fig 6g		dsGFP+IF	dsIML1/Ab+IF	rIML1+IF
		repeat-1	1.72	0.12	2.92
		repeat-2	1.96	0.14	3.62
		repeat-3	2	0.13	3.28
		Ave.	1.89	0.13	3.27
		S.E.M.	0.09	0.01	0.2
		P value	0.0002
				<0.0001
			0.0006

## Sheet: Supplementary Fig 8
	M. acridum	3 d	6 d
	repeat-1	0.36	0.13
	repeat-2	0.5	0.1
	repeat-3	0.44	0.08
	Ave.	0.43	0.1
	S.E.M.	0.04	0.01
	P value		0.0233
	M. anisopliae	3 d	6 d
	repeat-1	0.34	0.05
	repeat-2	0.21	0.08
	repeat-3	0.25	0.06
	Ave.	0.27	0.06
	S.E.M.	0.04	0.01
	P value		0.0488

## Sheet: Supplementary Fig 9
	Hindwings	M. anisopliae	KO-ManSP28	CP
	repeat-1	1.7	1.4	1.8
	repeat-2	1.9	1.5	1.6
	repeat-3	2	1.7	1.9
	repeat-4	2.1	1.7	2
	Ave.	1.9	1.6	1.8
	S.E.M.	0.09	0.08	0.09
	P value		0.0353	0.6764
	1/4 SDAY	M. anisopliae	KO-ManSP28	CP
	repeat-1	1.9	1.9	1.9
	repeat-2	1.8	1.9	1.9
	repeat-3	1.9	1.9	1.9
	repeat-4	2	1.8	2
	Ave.	1.9	1.9	1.9
	S.E.M.	0.04	0.03	0.03
	P value		0.8406	0.8406

[truncated: 1 more sheets: Supplementary Fig 10]
